# Supplementary material for: The effect of TG2-inhibitory monoclonal antibody zampilimab on tissue fibrosis in human in vitro and primate in vivo models of chronic kidney disease
Source: PLoS One. 2024 May 16;19(5):e0298864. doi: 10.1371/journal.pone.0298864 (PMC11098434; doi:10.1371/journal.pone.0298864)
Supplement: S2 File — (XLSX) [file pone.0298864.s002.xlsx]

## Sheet: Clinical Chem (for selection)
2.6 Table	Grouping information: urine and blood parameter analysis before UUO (intervention study)
Urine and blood samples were collected before UUO, body weight, urine creatinine (CREA), urine total protein (TPU), urine microalbumin (MALB), urine total protein vs creatinine ratio (TPU/Cr), urine microalbumin vs creatinine ratio (MALB/Cr), serum urea (UREA), and serum creatinine (CREA) level were analyzed
Group	ID	time	Body Weight（kg）	Urine CREA	Urine TPU (g/L)	Urine MALB (mg/L)	Urine TPU/Cr	Urine MALB/Cr	Blood UREA (mmol/L)	Blood CREA (μmol/L)
				(μmol/L)			(mg/mmol )	(mg/mmol )
UUO+formulation buffer	C0806567	Pre-selection	7.74	1939	0.02	0.7	10.3	0.4	6.76	123
	C0801821	Pre-selection	6.06	7118	0.05	3.5	7	0.5	4.93	103
	C0812509	Pre-selection	5.49	7292	0.07	1.4	9.6	0.2	7.37	93
	C0704039	Pre-selection	7.4	6977	0.04	4.7	5.7	0.7	5.08	98
	C0803553	Pre-selection	7.3	8783	0.06	18.3	6.8	2.1	5.39	107
	C0910081	Pre-selection	8.2	873	0.06	1.4	68.7	1.6	4.1	98
UUO+10mg/kg zampilimab	C0805575	Pre-selection	6.99	5104	0.05	0.9	9.8	0.2	6.57	84
	C0810515	Pre-selection	6.16	8689	0.05	3.7	5.8	0.4	5.42	104
	C0804557	Pre-selection	6.4	2937	0.03	0.6	10.2	0.2	5.12	112
	C0808537	Pre-selection	8.4	13085	0.08	1.5	6.1	0.1	4.78	86
	C0804531	Pre-selection	8.5	6897	0.07	12	10.1	1.7	5.12	111
	C0902313	Pre-selection	6.3	882	0.04	1.9	45.4	2.2	5.4	100
UUO+zampilimab 50mg/kg	C0807539	Pre-selection	6.5	11795	0.1	1.8	8.5	0.2	5.92	91
	C0810517	Pre-selection	6.96	2049	0.02	1.5	9.8	0.7	5.96	115
	C0810519	Pre-selection	7.34	17998	0.04	5.5	2.2	0.3	5.46	116
	C0901373	Pre-selection	7.2	21575	0.18	6.5	8.3	0.3	5.54	89
UUO+zampilimab 10mg/kg	C0804559	Pre-selection	6.5	2600	0.03	1.8	11.5	0.7	5.77	136
	C0806579	Pre-selection	8.1	1107	0.02	1	18.1	0.9	7.91	115
	C0812671	Pre-selection	6	1512	0.02	0.3	13.2	0.2	9.82	130
	C0807537	Pre-selection	8.1	1046	0.02	3.1	19.1	3	4.09	87
UUO+zampilimab 1mg/kg	C0812511	Pre-selection	8.18	1969	0.03	1.1	15.2	0.6	5.04	112
	C0803551	Pre-selection	7.16	7178	0.03	0.8	4.2	0.1	3.93	137
	C0812017	Pre-selection	8.9	901	0.02	0.9	22.2	1	5.2	128
	C0802597	Pre-selection	8.5	7024	0.05	0.6	7.1	0.1	6.99	137
UUO+zampilimab 0.3mg/kg	C0810323	Pre-selection	6.86	7963	0.1	10.2	12.6	1.3	6	110
	C0811509	Pre-selection	7.2	2643	0.02	0.7	7.6	0.3	5.58	125
	C0811513	Pre-selection	7.13	2050	0.45	3	219.5	1.5	5.9	116
	C0808535	Pre-selection	9.3	11265	0.07	1.2	6.2	0.1	5.2	128
Sham+formulation buffer	C0809035	Pre-selection	5.5	2203	0.03	1.1	13.6	0.5	4.93	90
	C0903123	Pre-selection	8.2	12668	0.06	3.4	4.7	0.3	7.03	107
Normal+zampilimab 100mg/kg	C0812507	Pre-selection	5.35	4579	0.05	1.1	10.9	0.2	6.42	87
	C0902195	Pre-selection	7.1	20737	0.2	6.3	9.6	0.3	6.95	104

## Sheet: Histology
2.7 Table	Microscopic examination of collected tissue
Tissue samples (intervention study) were collected at study termination, fixed, embedded, sectioned and stained with H&E. Slides were microscopically examined for pathology. Tissues examined include kidney, liver, brain (cerebrum, midbrain, cerebellum, medulla/pons), heart, spleen, pancreas, thymus, lung, lymph node, large intestine (cecum, colon), small intestine (ileum), skin, and urinary bladd…
	Sham+ Control+ UUO+ UUO+ UUO+
	formulation zampilimab formulation zampilimab zampilimab
	Buffer 100 mg/kg Buffer 10 mg/kg 50 mg/kg
Number of Animals	2 2 6 6 4
Number of Completed Animals:	2 2 4 5 3
Kidneys
Examined	2 2 6 6 4
No Abnormalities Detected	2 1 2 0 0
arteritis	0 0 0 0 1
…minimal	0 0 0 0 1
epithelium; cortex; degeneration; left	0 0 4 6 4
…minimal	0 0 2 5 3
…mild	0 0 2 1 1
dilation; tubular; left	0 0 4 6 4
…mild	0 0 3 4 4
…moderate	0 0 1 2 0
dilation; tubular; right	0 0 0 0 1
…minimal	0 0 0 0 1
cortex; dilation; tubular; bilateral	0 1 0 0 0
…minimal	0 1 0 0 0
Interstitium; fibrosis; left	0 0 4 6 4
Interstitium; infiltration; lymphocytic; left	0 0 4 5 4
…minimal	0 0 4 2 0
…mild	0 0 0 3 4
Liver
Examined	2 2 6 6 4
No Abnormalities Detected	2 0 5 3 4
Infiltration; lymphocytic; focal	0 0 0 3 0
…minimal	0 0 0 3 0
	Sham+ Control+ UUO+ UUO+ UUO+
	formulation zampilimab formulation zampilimab zampilimab
	Buffer 100 mg/kg Buffer 10 mg/kg 50 mg/kg
Number of Animals	2 2 6 6 4
Number of Completed Animals:	2 2 4 5 3
Liver（Continued…）
lipidosis; focal	0 0 1 0 0
…mild	0 0 1 0 0
centrilobular; vacuolation; increased	0 2 0 0 0
…minimal	0 2 0 0 0
Injection site last site dosed
Examined	2 2 6 6 4
No Abnormalities Detected	1 2 3 5 2
tunica aadventitia; fibrosis	0 0 0 1 0
…minimal	0 0 0 1 0
subcutaneous; hemorrhage	1 0 0 0 1
…minimal	1 0 0 0 0
…mild	0 0 0 0 1
tunica adventitia; subcutaneous; hemorrhage	0 0 1 0 0
…mild	0 0 1 0 0
tunica adventitia; infiltration; lymphocytic	0 0 2 0 1
…minimal	0 0 2 0 1
tunica adventitia; subcutaneous; infiltration; lymphocytic	0 0 1 0 1
…mild
Brain( cerebrum, midbrain, cerebellum, medulla/pons)	0 0 1 0 1
Examined
No Abnormalities Detected	2 2 6 6 4
capillary; bacteria	2 2 5 6 4
…mild	0 0 1 0 0
Heart	0 0 1 0 0
Examined
No Abnormalities Detected	2 2 6 6 4
myocardium; degeneration; focal	2 1 6 3 2
…minimal	0 0 0 2 0
…mild	0 0 0 1 0
epicardium; infiltration; lymphocytic; diffuse	0 0 0 1 0
…minimal	0 0 0 0 1
myocardium; infiltration; lymphocytic	0 0 0 0 1
…minimal	0 1 0 2 1
Spleen	0 1 0 2 1
Examined
No Abnormalities Detected	2 2 6 6 4
lymphatic; white pulp; depletion	2 2 5 2 2
…minimal	0 0 0 1 0
white pulp; hyalinization	0 0 0 1 0
…minimal	0 0 0 0 1
follicle; hyperplasia; lymphocytic	0 0 0 0 1
…minimal	0 0 0 3 2
follicle; hyperplasia; nodular	0 0 0 3 2
…minimal	0 0 1 0 0
	0 0 1 0 0
	Sham+ Control+ UUO+ UUO+ UUO+
	formulation zampilimab formulation zampilimab zampilimab
	Buffer 100 mg/kg Buffer 10 mg/kg 50 mg/kg
Number of Animals	2 2 6 6 4
Number of Completed Animals:	2 2 4 5 3
Pancreas
Examined	2 2 6 6 4
No Abnormalities Detected	1 2 5 4 3
acinar cell; atrophy; focal	0 0 0 0 1
…minimal	0 0 0 0 1
islet; capillary; dilation; focal	0 0 0 1 0
…minimal	0 0 0 1 0
ectopia; splenic, focal	0 0 0 1 0
… present	0 0 0 1 0
infiltration; fatty	0 0 1 1 0
…minimal	1 0 0 0 0
acinar cell; vacuolation; multifocal	1 0 0 0 0
…minimal
Thymus	2 2 4 5 3
Examined	0 1 2 1 0
No Abnormalities Detected	2 1 2 4 3
atrophy	0 0 0 1 2
…mild	1 1 1 2 0
…moderate	1 0 1 1 1
…marked	0 0 0 2 2
cyst	0 0 0 2 2
…present
Lungs with bronchi	2 2 6 6 4
Examined	2 2 6 6 4
No Abnormalities Detected
Lymph node, popliteal	2 2 6 6 4
Examined	2 2 6 6 3
No Abnormalities Detected	0 0 0 0 1
Infiltration; fatty	0 0 0 0 1
…minimal
Large intestine, cecum	2 2 6 6 4
Examined	1 2 4 5 3
No Abnormalities Detected	1 0 2 1 1
parasite present
Large intestine, colon	2 2 6 6 4
Examined	2 2 6 5 3
No Abnormalities Detected	0 0 0 1 0
lamina propria; hyperplasia; macrophage, diffuse	0 0 0 1 0
…minimal	0 0 0 0 1
Parasite present
Small intestine, ileum	2 2 6 6 4
Examined	2 2 6 6 4
No Abnormalities Detected
Skin	2 2 6 6 4
Examined	2 2 6 5 4
No Abnormalities Detected	0 0 0 1 0
subcutaneous; muscle; degeneration	0 0 0 1 0
…minimal
Urinary bladder	2 2 6 6 4
Examined	2 2 6 6 4
No Abnormalities Detected

## Sheet: Weight
2.8 Table	Body weight changes during study period (intervention study, individual data)
Group	Monkey ID	Body weight (kg)
		Day 0	Day 7	Day 14	Day 21	Day 28
Formulation buffer	C0803553	6.58	6.34	6.24	6.37	6.34
	C0910081	7.97	7.56	7.56	7.77	7.46
	C0704039	7.85	7.55	7.85	8.04	8
	C0812509	5.65	5.54	5.45	5.48	5.31
	C0801821	6.05	5.95	5.91	5.88	5.96
	C0806567	7.48	7.37	7.26	7.63	7.35
Zampilimab (10 mg/kg)	C0805575	6.68	6.68	6.5	6.69	6.76
	C0808537	7.46	7.14	6.76	6.67	6.4
	C0810515	6.17	6	6.07	5.91	5.76
	C0804557	6.51	6.4	6.07	6.09	5.98
	C0804531	8.34	8.53	8.69	8.52	8.18
	C0902313	5.61	5.65	5.78	6.04	5.93
Zampilimab (50 mg/kg)	C0807539	6.02	6.12	6.08	6.37	6.32
	C0901373	6.8	6.65	6.41	6.78	6.37
	C0810517	7.03	6.77	6.7	7.11	6.85
	C0810519	6.8	6.65	6.41	6.53	6.44
Formulation buffer	C0809035	5.55	5.5	5.87	5.7	5.3
Sham	C0903123	7.61	7.71	7.77	7.86	7.3
Zampilimab (100 mg/kg)	C0812507	5.25	5.45	5.53	5.55	5.56
No operation	C0902195	6.43	6.6	6.69	6.75	6.46
2.9 Table	Body weight (PK/PD study)
Group	Animal ID	time	Body Weight（kg） -1 month before study	Body Weight（kg）- before study
UUO+zampilimab 10 mg/kg	C0806579	Pre-selection	9.14	9.17
	C0712671	Pre-selection	6.92	6.63
	C0807537	Pre-selection	8.54	7.7
	C0804559	Pre-selection	8.07	7.26
UUO+zampilimab 1 mg/kg	C0812017	Pre-selection	9.59	9.03
	C0802597	Pre-selection	6.74	6.38
	C0812511	Pre-selection	7.05	8.34
	C0803551	Pre-selection	7.53	6.87
UUO+zampilimab 0.3 mg/kg	C0808535	Pre-selection	9.39	10.11
	C0810323	Pre-selection	6.85	6.53
	C0811513	Pre-selection	6.85	6.8
	C0811509	Pre-selection	7.95	8

## Sheet: Clinical Chemistry
2.10 Table	Clinical Chemistry data （ALT, AST and ALP2S）
Blood samples were collected before UUO surgery and at study termination, sera were prepared and analyzed for levels of alanine aminotransferase (ALT), aspartate aminotransferase (AST) and alkaline phosphatase2S (ALP2S)
Group	Monkey ID	ALT（U/L）		AST（mmol/L）		ALP2S（umol/L）
		Before surgery	Before termination	Before surgery	Before termination	Before surgery	Before termination
UUO+formulation buffer	C0803553	18	23.3	20.8	23.5	189	128
	C0910081	40.3	25.8	30.7	23.1	126	156
	C0704039	97	76.3	62.2	34.2	91	69
	C0812509	57	50.7	23	18.2	347	509
	C0801821	30	47.5	25.5	26.9	95	88
	C0806567	91	167.2	48.8	83	83	241
	Mean	55.6	65.1	35.2	34.8	155.2	198.5
	SD	32.5	53.6	16.6	24.2	101.7	163.7
UUO+zampilimab 10 mg/kg	C0805575	52	66.7	51.4	31.7	160	141
	C0808537	32	20.2	24.6	20.5	553	291
	C0810515	26	28.3	40.5	26.9	207	207
	C0804557	21	20	25.7	20.7	109	98
	C0804531	48.6	37.2	30.6	23.8	165	99
	C0902313	107.7	134	73	30.2	236	221
	Mean	47.9	51.1	41	25.6	238.3	176.2
	SD	31.8	44.2	18.7	4.8	160.2	76.7
UUO+zampilimab 50 mg/kg	C0807539	15	83.1	24.9	33.4	321	384
	C0901373	14.2	14.2	23.2	31.2	164	140
	C0810517	53.5	34.9	33.5	26	199	161
	C0810519	18.7	15.4	20.3	21.3	197	130
	Mean	25.4	36.9	25.5	28	220.3	203.8
	SD	18.9	32.2	5.7	5.4	69.1	120.9
Sham+formulation buffer	C0809035	49.8	35.5	41.4	21.5	276	177
	C0903123	18	16.7	24.9	17	213	126
	Mean	33.9	26.1	33.2	19.3	244.5	151.5
	SD	22.5	13.3	11.7	3.2	44.5	36.1
No operation+ zampilimab 100 mg/kg	C0812507	224.8	94.9	53.3	24.5	180	161
	C0902195	54.4	125.2	40.4	95.3	216	143
	Mean	139.6	110.1	46.9	59.9	198	152
	SD	120.5	21.4	9.1	50.1	25.5	12.7
2.11 Table	Clinical Chemistry data (ALB, GLB and A/G）
Blood samples were collected before UUO surgery and at study termination, sera were prepared and analyzed for levels of albumin (ALB), globulin (GLB) and albumin/globulin ratio (A/G)
Group	Monkey ID	ALB（g/L）		GLB（g/L）		A/G
		Before surgery	Before termination	Before surgery	Before termination	Before surgery	Before termination
UUO+formulation buffer	C0803553	41	40.8	28	32.9	1.46	1.24
	C0910081	42.5	38.8	33.6	38.5	1.26	1.01
	C0704039	44	37.4	31.7	37.8	1.39	0.99
	C0812509	33.1	31.1	40	42.4	0.83	0.73
	C0801821	39.5	34.5	37.4	39.8	1.06	0.87
	C0806567	46.8	36	31.6	34.1	1.48	1.06
	Mean	41.2	36.4	33.7	37.6	1.2	1
	SD	4.7	3.4	4.3	3.6	0.3	0.2
UUO+zampilimab 10 mg/kg	C0805575	53.1	36.7	32.6	28.7	1.63	1.28
	C0808537	56.2	40.5	36.7	33	1.53	1.23
	C0810515	47.2	34.7	28	35.2	1.69	0.99
	C0804557	46.4	35.1	35.1	40.7	1.32	0.86
	C0804531	39.5	40.6	34.8	43.8	1.14	0.93
	C0902313	35.1	36	38.5	36.5	0.91	0.99
	Mean	46.3	37.3	34.3	36.3	1.4	1
	SD	8	2.6	3.7	5.4	0.3	0.2
UUO+zampilimab 50 mg/kg	C0807539	30.3	30.7	44.2	41.7	0.69	0.74
	C0901373	43	42.4	31.2	43.3	1.38	0.98
	C0810517	41.4	39.7	30.7	40.7	1.35	0.98
	C0810519	39.3	38.5	25.2	34.9	1.56	1.1
	Mean	38.5	37.8	32.8	40.2	1.2	1
	SD	5.7	5	8.1	3.7	0.4	0.2
Sham+formulation buffer	C0809035	42	42	29.7	36.8	1.41	1.14
	C0903123	43.6	41	32.1	29.7	1.36	1.38
	Mean	42.8	41.5	30.9	33.3	1.4	1.3
	SD	1.1	0.7	1.7	5	0	0.2
No operation + zampilimab 100 mg/kg	C0812507	40.6	36.4	30.1	33.3	1.35	1.09
	C0902195	40.8	42.4	26.5	34.7	1.54	1.22
	Mean	40.7	39.4	28.3	34	1.4	1.2
	SD	0.1	4.2	2.5	1	0.1	0.1
2.12 Table	Clinical Chemistry data (CK, TC and GLU）
Blood samples were collected before UUO surgery and at study termination, sera were prepared and analyzed for levels of creatine kinase (CK), total cholesterol (TC), total protein (TPROT) and glucose (GLU).
Group	Monkey ID	CK（mmol/L）		TC（umol/L）		TPROT（g/L）		GLU（g/L）
		Before surgery	Before termination	Before surgery	Before termination	Before surgery	Before termination	Before surgery	Before termination
UUO+formulation buffer	C0803553	29	50	2.81	2.01	69	73.7	4.07	3.42
	C0910081	241	138	1.45	1.43	76.1	77.3	3.52	3.86
	C0704039	123	186	3.3	2.68	75.7	75.2	3.58	3.79
	C0812509	43	68	2.15	1.98	73.1	73.5	4.08	3.59
	C0801821	78	153	3.04	3.01	76.9	74.3	3.48	3.76
	C0806567	129	50	2.74	2.95	78.4	70.1	3.13	3.62
	Mean	107.2	107.5	2.6	2.3	74.9	74	3.6	3.7
	SD	77.1	58.9	0.7	0.6	3.4	2.4	0.4	0.2
UUO+zampilimab 10 mg/kg	C0805575	618	131	1.91	1.81	85.7	65.4	4.22	3.41
	C0808537	109	64	2.35	2.09	92.9	73.5	3.69	3.69
	C0810515	125	93	2.69	2.4	75.2	69.9	3.98	4.18
	C0804557	58	83	1.9	2.18	81.5	75.8	3.9	3.39
	C0804531	68	66	3.43	2.98	74.3	84.4	3.1	3.54
	C0902313	112	108	2.12	1.99	73.6	72.5	3	3.9
	Mean	181.7	90.8	2.4	2.2	80.5	73.6	3.6	3.7
	SD	215.4	25.7	0.6	0.4	7.7	6.4	0.5	0.3
UUO+zampilimab 50 mg/kg	C0807539	215	130	1.78	2.34	74.5	72.4	3.87	3.88
	C0901373	57	89	2.82	2.57	74.2	85.7	4.04	3.89
	C0810517	106	108	1.91	2.04	72.1	80.4	3.49	3.26
	C0810519	33	79	2.77	2.23	64.5	73.4	3.72	3.37
	Mean	102.8	101.5	2.3	2.3	71.3	78	3.8	3.6
	SD	80.8	22.5	0.6	0.2	4.7	6.3	0.2	0.3
Sham+formulation buffer	C0809035	195	132	2.31	2.06	71.7	78.8	4.08	4.85
	C0903123	85	68	2.15	1.66	75.7	70.7	4.04	4.35
	Mean	140	100	2.2	1.9	73.7	74.8	4.1	4.6
	SD	77.8	45.3	0.1	0.3	2.8	5.7	0	0.4
No operation + zampilimab 100 mg/kg	C0812507	44	91	1.9	2.15	70.7	69.7	3	3.85
	C0902195	115	179	3.69	2.49	67.3	77.1	3.53	3.79
	Mean	79.5	135	2.8	2.3	69	73.4	3.3	3.8
	SD	50.2	62.2	1.3	0.2	2.4	5.2	0.4	0
2.13 Table	Clinical Chemistry data (UREA, CREA and TBILI）
Blood samples were collected before UUO surgery and at study termination, sera were prepared and analyzed for levels of UREA, creatinine (CREA) and total bilirubin (TBILI)
Group	Monkey ID	UREA（mmol/L）		CREA（µmol/L）		TBILI（µmol/L）
		Before surgery	Before termination	Before surgery	Before termination	Before surgery	Before termination
UUO+formulation buffer	C0803553	4.7	7.66	113	179	4.65	3.18
	C0910081	3.86	6.84	66	94	2.63	1.1
	C0704039	7.9	9.96	121	155	3.5	2.67
	C0812509	6.2	9.51	76	117	1.7	2.59
	C0801821	5.2	7.62	83	112	0.9	2.7
	C0806567	6.4	7.63	101	110	1.5	2.49
	Mean	5.7	8.2	93.3	127.8	2.5	2.5
	SD	1.4	1.2	21.8	32.2	1.4	0.7
UUO+zampilimab 10 mg/kg	C0805575	5.2	7.99	94	118	4.3	2.55
	C0808537	4.2	8.07	114	135	5.5	4.57
	C0810515	5.3	8.29	101	114	2.8	1.45
	C0804557	4.4	7.18	115	137	2.7	1.99
	C0804531	5.99	6.62	105	157	5.31	3.21
	C0902313	5.1	7.29	86	111	1.98	1.67
	Mean	5	7.6	102.5	128.7	3.8	2.6
	SD	0.7	0.6	11.3	17.6	1.5	1.2
UUO+zampilimab 50 mg/kg	C0807539	4.82	7.29	71	114	2.38	2.99
	C0901373	3.9	6.55	81	170	6.37	2.16
	C0810517	7.11	8.29	95	158	1.93	2.45
	C0810519	6.2	9.5	103	185	7	3.8
	Mean	5.5	7.9	87.5	156.8	4.4	2.9
	SD	1.4	1.3	14.3	30.6	2.6	0.7
Sham+formulation buffer	C0809035	5.22	4.39	71	72	2.28	1.65
	C0903123	6.27	5.95	99	94	9.74	2.64
	Mean	5.7	5.2	85	83	6	2.1
	SD	0.7	1.1	19.8	15.6	5.3	0.7
No operation + zampilimab 100 mg/kg	C0812507	7.5	6	81	65	2.9	2.1
	C0902195	7.6	6.2	90	86	3.5	2.3
	Mean	7.5	6.1	85.5	75.5	3.2	2.2
	SD	0.1	0.1	6.4	14.8	0.4	0.1
2.14 Table	Clinical Chemistry data （ Ca2+, Mg2+ and Na+）
Blood samples were collected before UUO surgery and at study termination, sera were prepared and analyzed for levels of Calcium (Ca2+), Magnesium (Mg2+) and Sodium (Na+)
Group	Monkey ID	Ca2+（mmol/L）		Mg（mmol/L）		Na+ (mmol/L)
		Before surgery	Before termination	Before surgery	Before termination	Before surgery	Before termination
UUO+formulation buffer	C0803553	2.61	2.41	0.76	0.8	151	147
	C0910081	2.57	2.42	0.76	0.67	146	144
	C0704039	2.71	2.37	0.79	0.88	152	146
	C0812509	2.36	2.23	0.71	0.72	151	148
	C0801821	2.42	2.24	0.85	0.78	154	148
	C0806567	2.54	2.38	0.81	0.84	150	147
	Mean	2.5	2.3	0.8	0.8	150.7	146.7
	SD	0.1	0.1	0	0.1	2.7	1.5
UUO+zampilimab 10 mg/kg	C0805575	2.58	2.4	0.8	0.73	155	145
	C0808537	2.72	2.56	0.74	0.75	149	147
	C0810515	2.56	2.38	0.75	0.74	149	146
	C0804557	2.53	2.3	0.75	0.68	152	146
	C0804531	2.43	2.47	0.79	0.83	145	146
	C0902313	2.37	2.45	0.76	0.78	147	147
	Mean	2.5	2.4	0.8	0.8	149.5	146.2
	SD	0.1	0.1	0	0.1	3.6	0.8
UUO+zampilimab 50 mg/kg	C0807539	2.4	2.29	0.73	0.77	144	146
	C0901373	2.52	2.67	0.73	0.72	152	145
	C0810517	2.53	2.51	0.67	0.75	146	147
	C0810519	2.41	2.33	0.73	0.72	148	148
	Mean	2.5	2.5	0.7	0.7	147.5	146.5
	SD	0.1	0.2	0	0	3.4	1.3
Sham+formulation buffer	C0809035	2.65	2.5	0.83	0.69	155	148
	C0903123	2.59	2.36	0.77	0.77	152	147
	Mean	2.6	2.4	0.8	0.7	153.5	147.5
	SD	0	0.1	0	0.1	2.1	0.7
No operation + zampilimab 100 mg/kg	C0812507	2.29	2.45	0.66	0.71	133	148
	C0902195	2.45	2.45	0.82	0.69	151	147
	Mean	2.4	2.5	0.7	0.7	142	147.5
	SD	0.1	0	0.1	0	12.7	0.7
2.15 Table	Clinical Chemistry data（K+, Cl+ and P）
Blood samples were collected before UUO surgery and at study termination, sera were prepared and analyzed for levels of Potassium (K+), Chloride (Cl-) and inorganic phosphorus (P)
Group	Monkey ID	K+ (mmol/L)		Cl- (mmol/L)		P（umol/L）
		Before surgery	Before termination	Before surgery	Before termination	Before surgery	Before termination
UUO+formulation buffer	C0803553	4.36	4.64	107.2	112.3	0.63	0.69
	C0910081	6.08	4.04	108.8	109.6	1.51	0.82
	C0704039	5	3.7	106.5	109.8	1.19	0.3
	C0812509	4.47	3.58	113.1	112.7	0.83	0.47
	C0801821	5.53	3.76	113.2	114.7	1.63	1.29
	C0806567	5.47	3.77	110.3	112.5	1.39	0.32
	Mean	5.2	3.9	109.9	111.9	1.2	0.6
	SD	0.7	0.4	2.9	1.9	0.4	0.4
UUO+zampilimab 10 mg/kg	C0805575	5.02	3.97	114.8	109	1.28	1.37
	C0808537	4.74	3.63	106.8	109.8	0.79	0.54
	C0810515	5.53	4.13	111.3	111.4	1.31	1.05
	C0804557	4.81	3.88	109	110.1	0.85	1.03
	C0804531	4.08	3.43	109.7	111.9	1.09	0.41
	C0902313	4.87	3.86	112.7	110.2	1.41	0.73
	Mean	4.8	3.8	110.7	110.4	1.1	0.9
	SD	0.5	0.2	2.8	1.1	0.3	0.4
UUO+zampilimab 50 mg/kg	C0807539	5.02	4.14	101.3	106	1.5	1.68
	C0901373	4.13	4.05	111.7	108.2	1.03	0.68
	C0810517	4.03	3.75	107.4	111.2	0.97	0.78
	C0810519	4.33	4.18	106	112.1	1.1	0.76
	Mean	4.4	4	106.6	109.4	1.2	1
	SD	0.4	0.2	4.3	2.8	0.2	0.5
Sham+formulation buffer	C0809035	5.04	3.83	111.5	112.8	1.24	0.55
	C0903123	4.52	3.61	109.5	112.2	1.13	0.7
	Mean	4.8	3.7	110.5	112.5	1.2	0.6
	SD	0.4	0.2	1.4	0.4	0.1	0.1
No operation + zampilimab 100 mg/kg	C0812507	3.75	3.6	95.6	112.8	1.18	0.64
	C0902195	4.78	3.83	114.2	110	1.58	0.71
	Mean	4.3	3.7	104.9	111.4	1.4	0.7
	SD	0.7	0.2	13.2	2	0.3	0
2.16 Table	Kidney function test (serum urea and serum creatinine in monkeys recruited for PK /PD studies）
Blood samples were collected before UUO surgery and at termination, sera were prepared and analyzed for levels of urea and creatinine (CREA). Body weight of the selected monkeys was recorded
	Animal ID	Body weight (kg)		Blood UREA (mmol/L)		Blood CREA (umol/L)
		Before sugery	Before termination	Before sugery	Before termination	Before sugery	Before termination
UUO+zampilimab 10 mg/kg	C0806579	9.14	9.17	7.91	5.89	115	118
	C0712671	6.92	6.63	9.82	8.65	130	87
	C0807537	8.54	7.7	4.09	5.39	87	86
	C0804559	8.07	7.26	5.77	5.89	136	109
	Mean	8.2	7.7	6.9	6.5	117	100
	SD	0.9	1.1	2.5	1.5	21.9	16
UUO+zampilimab 3 mg/kg	C0812017	9.59	9.03	5.2	5.75	128	95
	C0802597	6.74	6.38	6.99	8.19	137	95
	C0812511	7.05	8.34	5.04	6.42	112	100
	C0803551	7.53	6.87	3.93	6.67	137	110
	Mean	7.7	7.7	5.3	6.8	128.5	100
	SD	1.3	1.2	1.3	1	11.8	7.1
UUO+zampilimab 1 mg/kg	C0808535	9.39	10.11	5.2	5.89	128	96
	C0810323	6.85	6.53	6	6.17	110	98
	C0811513	6.85	6.8	5.9	6.49	116	105
	C0811509	7.95	8	5.58	6.81	125	105
	Mean	7.8	7.9	5.7	6.3	119.8	101
	SD	1.2	1.6	0.4	0.4	8.3	4.7

## Sheet: Complete Cell Counts
2.17 Table	Complete blood cell count (CBC) analysis on blood samples (intervention study, WBC and NEU%)
Blood samples were collected before UUO and at termination, complete blood cell count was performed for analysis of level of white blood cell (WBC) and neutrophil (NEU) percentage.
Group	Monkey ID	WBC		NEU%
		（109/L）
		Before surgery	Before termination	Before surgery	Before termination
UUO+formulation buffer	C0803553	7.23	7.72	55.9	67.6
	C0910081	7.81	10.41	40.4	43.2
	C0704039	9.62	16.5	58.3	53.3
	C0812509	21.76	17.57	73.4	67.8
	C0801821	6.15	7.23	31.9	32.4
	C0806567	5.88	3.92	27.9	35.7
	Mean	9.7	10.6	48	50
	SD	6	5.4	17.5	15.5
UUO+zampilimab 10 mg/kg	C0805575	11.99	11.24	27.7	45.3
	C0808537	18.11	9.62	69.8	57.1
	C0810515	6.71	3.61	27.6	43.2
	C0804557	10.99	7.99	63.3	48.4
	C0804531	8.04	7.05	50.9	4.8
	C0902313	8.06	8.36	45.7	60.1
	Mean	10.7	8	47.5	43.2
	SD	4.2	2.6	17.6	19.9
UUO+zampilimab 50 mg/kg	C0807539	13.1	9.66	62.4	53.3
	C0901373	12.89	14.36	43.3	45.3
	C0810517	10.91	11.03	62.7	60.8
	C0810519	9.16	12.02	53.8	53.9
	Mean	11.5	11.8	55.6	53.3
	SD	1.9	2	9.2	6.3
Sham+formulation buffer	C0809035	11.84	14.07	46.5	58.1
	C0903123	9.88	13.2	54.8	69.5
	Mean	10.9	13.6	50.7	63.8
	SD	1.4	0.6	5.9	8.1
No operation + zampilimab 100 mg/kg	C0812507	11.22	11.28	52.2	50.8
	C0902195	7.32	5.84	30.9	29.9
	Mean	9.3	8.6	41.6	40.4
	SD	2.8	3.8	15.1	14.8
2.18 Table	Complete blood cell count (CBC) analysis on blood samples (LYMPH% and MONO%)
Blood samples were collected before UUO and at termination, CBC was performed for analysis of level of lymphocyte and monocyte percentage
Group	Monkey ID	LYMPH%		MONO%
		Before surgery	Before termination	Before surgery	Before termination
UUO+formulation buffer	C0803553	35.8	22.8	7.3	9.1
	C0910081	48	42	10.2	12.8
	C0704039	31.9	31.1	9.7	15
	C0812509	17.7	19.8	8.3	11.3
	C0801821	49.1	48.1	8.6	10
	C0806567	61.7	50.5	8.7	12
	Mean	40.7	35.7	8.8	11.7
	SD	15.5	13.1	1	2.1
UUO+zampilimab 10 mg/kg	C0805575	66.4	43.8	4	8.4
	C0808537	26	32.6	4.1	7.3
	C0810515	64.5	46.3	6.9	9.1
	C0804557	31.1	41.1	5.1	9
	C0804531	36.3	42.7	11.8	6.2
	C0902313	41.3	30.3	8.6	8.3
	Mean	44.3	39.5	6.8	8.1
	SD	17.2	6.5	3	1.1
UUO+zampilimab 50 mg/kg	C0807539	24.8	36.7	11	8.6
	C0901373	51.9	48.1	4.2	4.9
	C0810517	31.4	31.3	5.4	7
	C0810519	41	40.3	4.7	4.1
	Mean	37.3	39.1	6.3	6.2
	SD	11.8	7	3.2	2
Sham+formulation buffer	C0809035	48.4	35.5	4.6	5.3
	C0903123	37.7	21.8	5.6	6.4
	Mean	43.1	28.7	5.1	5.9
	SD	7.6	9.7	0.7	0.8
No operation + zampilimab 100 mg/kg	C0812507	40.8	39.1	50.7	7.4
	C0902195	60.7	62.7	6.4	5.5
	Mean	50.8	50.9	28.6	6.5
	SD	14.1	16.7	31.3	1.3
2.19 Table	Complete blood cell count (CBC) analysis on blood samples (EO% and BASO%)
Blood samples were collected before UUO and at termination, complete blood cell count was performed for analysis of level of lymphocyte (LYMPH) and monocyte (MONO) percentage
Group	Monkey ID	EO%		BASO%
		Before surgery	Before termination	Before surgery	Before termination
UUO+formulation buffer	C0803553	1	0.5	0	0
	C0910081	1.4	1.9	0	0.1
	C0704039	0.1	0.6	0	0
	C0812509	0.6	1	0	0.1
	C0801821	10.4	9.5	0	0
	C0806567	1.7	1.8	0	0
	Mean	2.5	2.6	0	0
	SD	3.9	3.5	0	0.1
UUO+zampilimab 10 mg/kg	C0805575	1.7	2.5	0.2	0
	C0808537	0.1	3	0	0
	C0810515	0.9	1.4	0.1	0
	C0804557	0.5	1.5	0	0
	C0804531	0.7	3.1	0	0
	C0902313	4.1	1.3	0	0
	Mean	1.3	2.1	0.1	0
	SD	1.5	0.8	0.1	0
UUO+zampilimab 50 mg/kg	C0807539	1.7	1.4	0.1	0
	C0901373	0.5	1.6	0.1	0.1
	C0810517	0.5	0.9	0	0
	C0810519	0.5	1.7	0	0
	Mean	0.8	1.4	0.1	0
	SD	0.6	0.4	0.1	0.1
Sham+formulation buffer	C0809035	0.5	1.1	0	0
	C0903123	1.9	2.3	0	0
	Mean	1	1.3	0	0
	SD	0.6	0.8	0	0
No operation + zampilimab 100 mg/kg	C0812507	1.2	2.7	0.1	0
	C0902195	2	1.9	0	0
	Mean	1.2	1.7	0	0
	SD	0.6	0.8	0	0
2.20 Table	Complete blood cell count (CBC) analysis on blood samples (NEUT# and LYMPH#)
Blood samples were collected before UUO and at termination, complete blood count was performed for analysis of level of neutrophil (NEU) and lymphocyte (LYMPH)
Group	Monkey ID	NEU#		LYMPH#
		（109/L）		(109/L）
		Before surgery	Before termination	Before surgery	Before termination
UUO+formulation buffer	C0803553	4.04	5.22	2.59	1.76
	C0910081	3.15	4.5	3.75	4.37
	C0704039	5.61	8.57	3.07	4.99
	C0812509	15.97	11.93	3.85	3.48
	C0801821	1.96	2.34	3.02	3.48
	C0806567	1.64	1.4	3.63	1.98
	Mean	5.4	5.7	3.3	3.3
	SD	5.4	4	0.5	1.3
UUO+zampilimab 10 mg/kg	C0805575	3.33	5.1	7.96	4.92
	C0808537	12.66	5.49	4.7	3.14
	C0810515	1.85	1.56	4.33	1.67
	C0804557	6.95	3.87	3.42	3.28
	C0804531	4.09	3.38	2.94	3.01
	C0902313	3.68	5.03	3.33	2.53
	Mean	5.4	4.1	4.4	3.1
	SD	3.9	1.5	1.8	1.1
UUO+zampilimab 50 mg/kg	C0807539	8.18	5.14	3.25	3.55
	C0901373	5.59	6.51	6.69	6.91
	C0810517	6.84	6.71	3.43	3.45
	C0810519	4.92	6.47	3.76	4.85
	Mean	6.4	6.2	4.3	4.7
	SD	1.4	0.7	1.6	1.6
Sham+formulation buffer	C0809035	5.5	8.18	5.73	5
	C0903123	5.42	9.16	3.72	2.88
	Mean	5.5	8.7	4.7	3.9
	SD	0.1	0.7	1.4	1.5
No operation + zampilimab 100 mg/kg	C0812507	5.85	5.72	4.58	4.41
	C0902195	2.26	1.75	4.44	3.66
	Mean	4.1	3.7	4.5	4
	SD	2.5	2.8	0.1	0.5
2.21 Table	Complete blood cell count (CBC) analysis on blood samples (MONO# and EO#)
Blood samples were collected before UUO and at termination, complete cell count was performed for analysis of level of monocyte (MONO) and eosinophil (EO)
Group	Monkey ID	MONO#		EO#
		（109/L）		（109/L）
		Before surgery	Before termination	Before surgery	Before termination
UUO+formulation buffer	C0803553	0.53	0.7	0.07	0.04
	C0910081	0.8	1.33	0.11	0.2
	C0704039	0.93	2.4	0.01	0.09
	C0812509	1.8	1.98	0.14	0.17
	C0801821	0.53	0.72	0.64	0.69
	C0806567	0.51	0.47	0.1	0.07
	Mean	0.9	1.3	0.2	0.2
	SD	0.5	0.8	0.2	0.2
UUO+zampilimab 10 mg/kg	C0805575	0.48	0.94	0.2	0.28
	C0808537	0.74	0.7	0.01	0.29
	C0810515	0.46	0.33	0.06	0.05
	C0804557	0.56	0.72	0.06	0.12
	C0804531	0.95	0.44	0.06	0.22
	C0902313	0.72	0.69	0.33	0.11
	Mean	0.7	0.6	0.1	0.2
	SD	0.2	0.2	0.1	0.1
UUO+zampilimab 50 mg/kg	C0807539	1.44	0.83	0.22	0.14
	C0901373	0.54	0.7	0.6	0.23
	C0810517	0.59	0.77	0.05	0.1
	C0810519	0.43	0.49	0.05	0.21
	Mean	0.8	0.7	0.2	0.2
	SD	0.5	0.1	0.3	0.1
Sham+formulation buffer	C0809035	0.55	0.74	0.06	0.15
	C0903123	0.55	0.85	5.19	0.31
	Mean	0.6	0.8	2.6	0.2
	SD	0	0.1	3.6	0.1
No operation + zampilimab 100 mg/kg	C0812507	0.64	0.84	0.14	0.31
	C0902195	0.47	0.32	0.15	0.11
	Mean	0.6	0.6	0.1	0.2
	SD	0.1	0.4	0	0.1
2.22 Table	Complete blood cell count (CBC) analysis on blood samples (BASO# and RBC#)
Blood samples were collected before UUO and at termination, complete cell count was performed for analysis of level of basophil (BASO) and red blood cell (RBC)
Group	Monkey ID	BASO#		RBC
		（109/L）		（1012/L）
		Before surgery	Before termination	Before surgery	Before termination
UUO+formulation buffer	C0803553	0	0	5.31	5.2
	C0910081	0	0.01	4.89	4.91
	C0704039	0	0	5.64	4.92
	C0812509	0	0.01	5.35	5.1
	C0801821	0	0	5.18	5.21
	C0806567	0	0	5.94	4.98
	Mean	0	0	5.4	5.1
	SD	0	0	0.4	0.1
UUO+zampilimab 10 mg/kg	C0805575	0.02	0	5.04	4.19
	C0808537	0	0	6.82	5.97
	C0810515	0.01	0	5.93	3.84
	C0804557	0	0	5.45	4.79
	C0804531	0	0	5.89	5.83
	C0902313	0	0	5.13	4.87
	Mean	0	0	5.7	4.9
	SD	0	0	0.7	0.9
UUO+zampilimab 50 mg/kg	C0807539	0.1	0	4.22	4.4
	C0901373	0.01	0.01	5.92	5.4
	C0810517	0	0	6.14	5.18
	C0810519	0	0	5.61	5.15
	Mean	0	0	5.5	5
	SD	0	0	0.9	0.4
Sham+formulation buffer	C0809035	0	0	5.53	5.7
	C0903123	0	0	5.38	4.68
	Mean	0	0	5.5	5.2
	SD	0	0	0.1	0.7
No operation + zampilimab 100 mg/kg	C0812507	0.01	0	5.85	5.28
	C0902195	0	0	5.32	5.01
	Mean	0	0	5.6	5.1
	SD	0	0	0.4	0.2
2.23 Table	Complete blood cell count(CBC) analysis on blood samples (HGB and HCT)
Blood samples were collected before UUO and at termination, complete cell count was performed for analysis of level of hemoglobin (HGB) and hematocrit (HCT)
Group	Monkey ID	HGB		HCT
		(g/L)
		Before surgery	Before termination	Before surgery	Before termination
UUO+formulation buffer	C0803553	109	108	0.38	0.375
	C0910081	118	116	0.374	0.382
	C0704039	133	115	0.421	0.386
	C0812509	118	112	0.391	0.376
	C0801821	120	119	0.394	0.395
	C0806567	135	113	0.415	0.368
	Mean	122.2	113.8	0.4	0.4
	SD	9.9	3.8	0	0
UUO+zampilimab 10 mg/kg	C0805575	129	107	0.428	0.348
	C0808537	139	120	0.465	0.407
	C0810515	123	62	0.403	0.264
	C0804557	134	116	0.44	0.384
	C0804531	129	126	0.435	0.431
	C0902313	119	112	0.398	0.389
	Mean	128.8	107.2	0.4	0.4
	SD	7.2	23.1	0	0.1
UUO+zampilimab 50 mg/kg	C0807539	103	104	0.349	0.349
	C0901373	142	132	0.474	0.439
	C0810517	140	119	0.449	0.383
	C0810519	137	125	0.455	0.413
	Mean	130.5	120	0.4	0.4
	SD	18.4	11.9	0.1	0
Sham+formulation buffer	C0809035	115	121	0.373	0.396
	C0903123	135	119	0.419	0.373
	Mean	125	120	0.4	0.4
	SD	14.1	1.4	0	0
No operation + zampilimab 100 mg/kg	C0812507	130	116	0.431	0.4
	C0902195	128	122	0.408	0.386
	Mean	129	119	0.4	0.4
	SD	1.4	4.2	0	0
2.24 Table	Complete blood cell count (CBC) analysis on blood samples (MCV and MCH)
Blood samples were collected before UUO and at termination, complete cell count was performed for analysis of level of mean corpuscular volume (MCV) and mean corpuscular hemoglobin (MCH)
Group	Monkey ID	MCV		MCH
		(fL)		(pg)
		Before surgery	Before termination	Before surgery	Before termination
UUO+formulation buffer	C0803553	71.6	72.1	20.5	20.8
	C0910081	76.5	77.8	24.1	23.6
	C0704039	74.6	78.5	23.6	23.4
	C0812509	73.1	73.7	22.1	22
	C0801821	76.1	75.8	23.2	22.8
	C0806567	69.9	73.9	22.7	22.7
	Mean	73.6	75.3	22.7	22.6
	SD	2.6	2.5	1.3	1
UUO+zampilimab 10 mg/kg	C0805575	84.9	83.1	25.6	25.5
	C0808537	68.2	68.2	20.4	20.1
	C0810515	68.5	68.8	20.7	16.1
	C0804557	80.7	80.2	24.6	24.2
	C0804531	73.9	73.9	21.9	21.6
	C0902313	77.6	79.9	23.2	23
	Mean	75.6	75.7	22.7	21.8
	SD	6.7	6.3	2.1	3.4
UUO+zampilimab 50 mg/kg	C0807539	82.7	79.3	24.4	23.6
	C0901373	80.1	81.3	24	24.4
	C0810517	73.1	73.9	22.8	23
	C0810519	81.1	80.2	24.4	24.3
	Mean	79.3	78.7	23.9	23.8
	SD	4.2	3.3	0.8	0.7
Sham+formulation buffer	C0809035	67.5	69.5	20.8	21.2
	C0903123	77.9	79.3	25.1	25.4
	Mean	72.7	74.4	23	23.3
	SD	7.4	6.9	3	3
No operation + zampilimab 100 mg/kg	C0812507	73.7	75.8	22.2	22
	C0902195	76.7	77	24.1	24.4
	Mean	75.2	76.4	23.2	23.2
	SD	2.1	0.8	1.3	1.7
2.25 Table	Complete blood cell count (CBC) analysis on blood samples (MCHC and RDW-CV)
Blood samples were collected before UUO and at termination, complete cell count was performed for analysis of level of mean corpuscular hemoglobin concentration (MCHC) and red blood cell distribution width coefficient of variance (RDW-CV).
Group	Monkey ID	MCHC		RDW-CV (%)
		(g/L)
		Before surgery	Before termination	Before surgery	Before termination
UUO+formulation buffer	C0803553	297	288	14.1	14.6
	C0910081	316	304	12.7	13
	C0704039	316	298	12.5	13.5
	C0812509	302	298	16.41	14
	C0801821	305	301	14	14.4
	C0806567	325	307	12.6	14.8
	Mean	310.2	299.3	13.7	13.9
	SD	10.5	6.6	1.5	0.7
UUO+zampilimab 10 mg/kg	C0805575	301	307	12	12.2
	C0808537	299	295	13.9	13.7
	C0810515	303	235	14	13.6
	C0804557	305	302	12.6	12.5
	C0804531	297	292	14.2	14.1
	C0902313	299	288	13.4	13.4
	Mean	300.7	286.5	13.4	13.3
	SD	2.9	26.1	0.9	0.7
UUO+zampilimab 50 mg/kg	C0807539	295	298	12	12.7
	C0901373	300	301	12	12
	C0810517	312	311	12.8	13
	C0810519	301	303	12.1	12
	Mean	302	303.3	12.2	12.4
	SD	7.2	5.6	0.4	0.5
Sham+formulation buffer	C0809035	308	306	13.3	14
	C0903123	322	321	12.6	13.2
	Mean	315	313.5	13	13.6
	SD	9.9	10.6	0.5	0.6
No operation + zampilimab 100 mg/kg	C0812507	302	290	13.6	14.3
	C0902195	314	316	11.9	12.2
	Mean	308	303	12.8	13.3
	SD	8.5	18.4	1.2	1.5
2.26 Table	Complete blood cell count (CBC) analysis on blood samples (PLT and P-LCR)
Blood samples were collected before UUO and at termination, complete cell count was performed for analysis of level of platelet (PLT) and platelet large cell ratio (P-LCR)
Group	Monkey ID	PLT		P-LCR
		（109/L）
		Before surgery	Before termination	Before surgery	Before termination
UUO+formulation buffer	C0803553	327	378	0.44	0.417
	C0910081	241	317	0.326	0.337
	C0704039	524	576	0.216	0.152
	C0812509	493	510	0.318	0.252
	C0801821	399	417	0.305	0.23
	C0806567	320	370	0.215	0.181
	Mean	384	428	0.3	0.3
	SD	109.1	96.9	0.1	0.1
UUO+zampilimab 10 mg/kg	C0805575	286	309	0.416	0.331
	C0808537	476	400	0.297	0.262
	C0810515	323	252	0.411	0.262
	C0804557	458	538	0.262	0.288
	C0804531	299	338	0.25	0.209
	C0902313	322	351	0.459	0.435
	Mean	360.7	364.7	0.3	0.3
	SD	83.7	98	0.1	0.1
UUO+zampilimab 50 mg/kg	C0807539	782	555	0.115	0.17
	C0901373	400	396	0.205	0.245
	C0810517	366	414	0.311	0.356
	C0810519	286	317	0.335	0.413
	Mean	458.5	420.5	0.2	0.3
	SD	220.9	99.1	0.1	0.1
Sham+formulation buffer	C0809035	264	325	0.522	0.439
	C0903123	506	407	0.189	0.223
	Mean	385	366	0.4	0.3
	SD	171.1	58	0.2	0.2
No operation + zampilimab 100 mg/kg	C0812507	422	429	0.335	0.335
	C0902195	349	273	0.371	0.433
	Mean	385.5	351	0.4	0.4
	SD	51.6	110.3	0	0.1
2.27 Table	Complete cell count (CBC) analysis on blood samples (MPV and PDW)
Blood samples were collected before UUO and at termination, complete cell count was performed for analysis of level of mean platelet volume (MPV) and platelet distribution width (PDW)
Group	Monkey ID	MPV		PDW (%)
		(fL)
		Before surgery	Before termination	Before surgery	Before termination
UUO+formulation buffer	C0803553	11.9	11.8	11.7	13.6
	C0910081	10.8	11.2	12	12.2
	C0704039	9.7	9.1	10.7	9.5
	C0812509	10.7	10	12.3	11.4
	C0801821	10.6	9.8	12.1	10.7
	C0806567	9.7	9.4	10.8	9.7
	Mean	10.6	10.2	11.6	10.7
	SD	0.8	1.1	0.7	1.1
UUO+zampilimab 10 mg/kg	C0805575	12	11.1	13.6	11.7
	C0808537	10.4	10.1	12.4	11.6
	C0810515	11.6	10.1	14.6	11.3
	C0804557	10.2	10.6	11.4	11.3
	C0804531	10	9.5	11.6	10.8
	C0902313	12.1	12.1	14.6	14.8
	Mean	11.1	10.6	13	11.9
	SD	1	0.9	1.4	1.4
UUO+zampilimab 50 mg/kg	C0807539	8.6	9.2	8.6	9.7
	C0901373	9.6	10	10.7	11
	C0810517	10.8	11.2	12.2	12.8
	C0810519	11	11.9	12.8	13.2
	Mean	10	10.6	11.1	11.7
	SD	1.1	1.2	1.9	1.6
Sham+formulation buffer	C0809035	13.1	11.9	17.3	14.6
	C0903123	9.4	9.8	10.4	10.6
	Mean	11.3	10.9	13.9	12.6
	SD	2.6	1.5	4.9	2.8
No operation + zampilimab 100 mg/kg	C0812507	10.9	10.9	13.4	12.9
	C0902195	11.4	12	13.1	14.1
	Mean	11.2	11.5	13.3	13.5
	SD	0.4	0.8	0.2	0.8
2.28 Table	Complete cell count (CBC) analysis on blood samples (PCT and Ret)
Blood samples were collected before UUO and at termination, complete cell count was performed for analysis of level of plateletcrit (PCT) and reticulocyte (Ret)
Group	Monkey ID	PCT (%)		Ret (%)
		Before surgery	Before termination	Before surgery	Before termination
UUO+formulation buffer	C0803553	0.391	0.451	1	2.1
	C0910081	0.26	0.361	0.9	2.2
	C0704039	0.511	0.531	0.4	3
	C0812509	0.531	0.511	0.8	2
	C0801821	0.421	0.411	1.1	1.6
	C0806567	0.31	0.35	0.2	1.8
	Mean	0.4	0.4	0.7	2.1
	SD	0.1	0.1	0.4	0.5
UUO+zampilimab 10 mg/kg	C0805575	0.34	0.34	0.3	1.5
	C0808537	0.501	0.411	0.4	0.5
	C0810515	0.381	0.26	0.2	0.8
	C0804557	0.471	0.571	0.5	1.1
	C0804531	0.3	0.32	0.5	2.1
	C0902313	0.391	0.421	0.8	3
	Mean	0.4	0.4	0.5	1.5
	SD	0.1	0.1	0.2	0.9
UUO+zampilimab 50 mg/kg	C0807539	0.671	0.511	0.9	1.6
	C0901373	0.381	0.401	1.1	1.9
	C0810517	0.401	0.461	0.4	1.1
	C0810519	0.31	0.381	0.6	1.3
	Mean	0.4	0.4	0.8	1.5
	SD	0.2	0.1	0.3	0.4
Sham+formulation buffer	C0809035	0.344	0.391	0.5	0.6
	C0903123	0.481	0.401	0.6	2.5
	Mean	0.4	0.4	0.6	1.6
	SD	0.1	0	0.1	1.3
No operation + zampilimab 100 mg/kg	C0812507	0.461	0.471	0.3	1.3
	C0902195	0.401	0.33	0.2	1.1
	Mean	0.4	0.4	0.3	1.2
	SD	0	0.1	0.1	0.1

## Sheet: Urinalysis
2.29 Table	Urine analysis (URO and BIL)
Urine samples were collected before UUO and at termination, levels of urobilinogen (URO) and bilirubin (BIL) were measured by multistrip analysis. “+-“: weak positive; “-“: negative; “positive(1+)”: 17–70 μmol/L
Group	Monkey ID	URO		BIL
		Before surgery	Before termination	Before surgery	Before termination
UUO+formulation buffer	C0803553	+-	positive(1+)	-	-
	C0910081	+-	+-	-	-
	C0704039	+-	+-	-	-
	C0812509	+-	+-	-	-
	C0801821	+-	+-	-	-
	C0806567	+-	+-	-	-
UUO+zampilimab 10 mg/kg	C0805575	positive(1+)	+-	-	-
	C0808537	+-	+-	-	-
	C0810515	+-	+-	-	-
	C0804557	+-	+-	-	-
	C0804531	+-	+-	-	-
	C0902313	+-	+-	-	-
UUO+zampilimab 50 mg/kg	C0807539	+-	+-	-	-
	C0901373	+-	+-	-	-
	C0810517	+-	+-	-	-
	C0810519	+-	+-	-	-
Sham+formulation buffer	C0809035	+-	+-	-	-
	C0903123	+-	+-	-	-
No operation + zampilimab 100 mg/kg	C0812507	+-	+-	-	-
	C0902195	+-	+-	-	-
2.30 Table	Urine analysis (KET and BLD)
Urine samples were collected before UUO and at termination, levels of ketone bodies (KET) and blood (BLD) were measured by multistrip analysis.”-“: negative; “+-“ weak positive; “apositive(2+)”:2500–5000 mg/L acetone; “bpositive(1+)”: 5–10 mg/dL; “bpositive(2+)”:10–25 mg/dL
Group	Monkey ID	KET		BLD
		Before surgery	Before termination	Before surgery	Before termination
UUO+formulation buffer	C0803553	-	-	-	-
	C0910081	-	-	bpositive(2+)	+-
	C0704039	-	-	bpositive(2+)	bpositive(1+)
	C0812509	-	-	-	bpositive(1+)
	C0801821	-	-	-	bpositive(2+)
	C0806567	-	-	-	bpositive(1+)
UUO+zampilimab 10 mg/kg	C0805575	-	-	bpositive(1+)	-
	C0808537	apositive(2+)	-	-	-
	C0810515	-	-	-	bpositive(2+)
	C0804557	-	-	-	bpositive(2+)
	C0804531	-	-	-	bpositive(1+)
	C0902313	-	-	bpositive(1+)	-
UUO+zampilimab 50 mg/kg	C0807539	-	-	-	-
	C0901373	apositive(2+)	-	-	-
	C0810517	-	-	-	bpositive(2+)
	C0810519	-	-	-	-
Sham+formulation buffer	C0809035	-	-	-	-
	C0903123	-	-	-	-
No operation + zampilimab 100 mg/kg	C0812507	-	-	-	-
	C0902195	-	-	-	-
2.31 Table	Urine analysis (PRO and NIT)
Urine samples were collected before UUO and at termination, levels of protein (PRO) and nitrite (NIT) were measured by multistrip analysis. ”-“: negative; “+-“ weak positive: 0–0.1 g/L; “positive(1+)”: 0.1–0.5 g/L
Group	Monkey ID	PRO		NIT
		Before surgery	Before termination	Before surgery	Before termination
UUO+formulation buffer	C0803553	-	+-	-	-
	C0910081	-	-	-	-
	C0704039	-	-	-	-
	C0812509	-	-	-	-
	C0801821	-	-	-	-
	C0806567	-	-	-	-
UUO+zampilimab10 mg/kg	C0805575	positive(1+)	-	-	-
	C0808537	-	-	-	-
	C0810515	-	-	-	-
	C0804557	-	-	-	-
	C0804531	-	-	-	-
	C0902313	-	-	-	-
UUO+zampilimab 50 mg/kg	C0807539	-	-	-	-
	C0901373	-	-	-	-
	C0810517	-	+-	-	-
	C0810519	-	-	-	-
Sham+formulation buffer	C0809035	-	-	-	-
	C0903123	-	-	-	-
No operation + zampilimab 100 mg/kg	C0812507	-	-	-	-
	C0902195	-	-	-	-
2.32 Table	Urine analysis (g WBC and GLU)
Urine samples were collected before UUO and at termination, levels of white blood cell (WBC) and glucose (GLU) were measured by multistrip analysis.”-“: negative; “+-“0-6 cell/ul”
Group	Monkey ID	WBC		GLU
		Before surgery	Before termination	Before surgery	Before termination
UUO+formulation buffer	C0803553	-	-	-	-
	C0910081	-	-	-	-
	C0704039	-	-	-	-
	C0812509	-	-	-	-
	C0801821	-	-	-	-
	C0806567	-	-	-	-
UUO+zampilimab 10 mg/kg	C0805575	-	-	-	-
	C0808537	-	-	-	-
	C0810515	-	-	-	-
	C0804557	-	-	-	-
	C0804531	-	-	-	-
	C0902313	-	-	-	-
UUO+zampilimab 50 mg/kg	C0807539	-	+-	-	-
	C0901373	-	-	-	-
	C0810517	-	-	-	-
	C0810519	-	-	-	-
Sham+formulation buffer	C0809035	-	-	-	-
	C0903123	-	-	-	-
No operation + zampilimab 100 mg/kg	C0812507	-	-	-	-
	C0902195	-	-	-	-
2.33 Table	Urine analysis ( SG and PH)
Urine samples were collected before UUO and at termination, levels of specific gravity (SG) and pH value were measured with dipstick
Group	Monkey ID	SG		PH
		Before surgery	Before termination	Before surgery	Before termination
UUO+formulation buffer	C0803553	1.005	1.015	8.5	8.5
	C0910081	1.005	1.005	8.5	8
	C0704039	1.01	1.01	8.5	8.5
	C0812509	1.005	1.01	8.5	8
	C0801821	1.005	1.01	8	8
	C0806567	1.005	1.005	6.5	8.5
UUO+zampilimab10 mg/kg	C0805575	1.01	1.005	8.5	8
	C0808537	1.01	1.01	6	8
	C0810515	1.01	1.01	8.5	8.5
	C0804557	1.01	1.005	8	8
	C0804531	1.005	1.005	8	8
	C0902313	1.005	1.01	8	8.5
UUO+zampilimab 50 mg/kg	C0807539	1.005	1.005	8	7.5
	C0901373	1.01	1.005	8	8
	C0810517	1.005	1.01	8	8
	C0810519	1.005	1.005	8	7.5
Sham+formulation buffer	C0809035	1.005	1.005	8	8.5
	C0903123	1.005	1.005	6.5	8
No operation + zampilimab 100 mg/kg	C0812507	1.005	1.005	8	8.5
	C0902195	1.005	1.005	8	8
2.34 Table	Urine analysis ( color and clarity)
Urine samples were collected before UUO and at termination. The color and clarity were recorded
Group	Monkey ID	color		clarity
		Before surgery	Before termination	Before surgery	Before termination
UUO+formulation buffer	C0803553	pale yellow	pale yellow	clear	clear
	C0910081	pale yellow	pale yellow	clear	clear
	C0704039	pale yellow	pale yellow	clear	clear
	C0812509	pale yellow	pale yellow	clear	clear
	C0801821	pale yellow	pale yellow	clear	clear
	C0806567	pale yellow	pale yellow	clear	clear
UUO+zampilimab 10 mg/kg	C0805575	pale yellow	pale yellow	slightly turbid	clear
	C0808537	pale yellow	pale yellow	clear	clear
	C0810515	pale yellow	pale yellow	clear	clear
	C0804557	pale yellow	pale yellow	clear	clear
	C0804531	pale yellow	pale yellow	clear	clear
	C0902313	pale yellow	pale yellow	clear	clear
UUO+zampilimab 50 mg/kg	C0807539	pale yellow	pale yellow	clear	clear
	C0901373	pale yellow	pale yellow	clear	clear
	C0810517	pale yellow	pale yellow	clear	clear
	C0810519	pale yellow	pale yellow	clear	clear
Sham+formulation buffer	C0809035	pale yellow	pale yellow	clear	clear
	C0903123	pale yellow	pale yellow	clear	clear
No operation + zampilimab 100 mg/kg	C0812507	pale yellow	pale yellow	clear	clear
	C0902195	pale yellow	pale yellow	clear	clear
2.35 Table	Urine analysis ( RBC)
Urine samples were collected before UUO and at termination, levels of red blood cell (RBC) were measured. Number indicates cell number detected under microscope in one high power field (hpf)
Group	Monkey ID	RBCs/hpf
		Before surgery	Before termination
UUO+formulation buffer	C0803553	not found	not found
	C0910081	not found	not found
	C0704039	3	not found
	C0812509	not found	not found
	C0801821	not found	not found
	C0806567	not found	not found
UUO+zampilimab 10 mg/kg	C0805575	3	not found
	C0808537	not found	not found
	C0810515	not found	not found
	C0804557	not found	not found
	C0804531	not found	not found
	C0902313	not found	not found
UUO+zampilimab 50 mg/kg	C0807539	not found	not found
	C0901373	not found	not found
	C0810517	not found	not found
	C0810519	not found	not found
Sham+formulation buffer	C0809035	7	not found
	C0903123	not found	not found
No operation + zampilimab 100 mg/kg	C0812507	not found	not found
	C0902195	not found	not found
2.36 Table	Urine analysis (EC and CAST)
Urine samples were collected before UUO and at termination, and examined for epithelial cell (EC) and cast under microscope
Group	Monkey ID	EC		CAST
		Before surgery	Before termination	Before surgery	Before termination
UUO+formulation buffer	C0803553	not found	not found	not found	not found
	C0910081	not found	not found	not found	not found
	C0704039	not found	not found	not found	not found
	C0812509	not found	not found	not found	not found
	C0801821	not found	not found	not found	not found
	C0806567	not found	not found	not found	not found
UUO+zampilimab 10 mg/kg	C0805575	not found	not found	not found	not found
	C0808537	not found	not found	not found	not found
	C0810515	not found	not found	not found	not found
	C0804557	not found	not found	not found	not found
	C0804531	not found	not found	not found	not found
	C0902313	not found	not found	not found	not found
UUO+zampilimab 50 mg/kg	C0807539	not found	not found	not found	not found
	C0901373	not found	not found	not found	not found
	C0810517	not found	not found	not found	not found
	C0810519	not found	not found	not found	not found
Sham+formulation buffer	C0809035	not found	not found	not found	not found
	C0903123	not found	not found	not found	not found
No operation + zampilimab 100 mg/kg	C0812507	not found	not found	not found	not found
	C0902195	not found	not found	not found	not found
2.37 Table	Urine analysis (XTAL)
Urine samples were collected before UUO and at termination, levels of crystals (XTAL) was examined under microscope
Group	Monkey ID	XTAL
		Before surgery	Before termination
UUO+formulation buffer	C0803553	not found	not found
	C0910081	not found	not found
	C0704039	not found	not found
	C0812509	not found	not found
	C0801821	not found	not found
	C0806567	not found	not found
UUO+zampilimab 10 mg/kg	C0805575	not found	not found
	C0808537	not found	not found
	C0810515	not found	not found
	C0804557	not found	not found
	C0804531	not found	not found
	C0902313	not found	not found
UUO+zampilimab 50 mg/kg	C0807539	not found	not found
	C0901373	not found	not found
	C0810517	not found	not found
	C0810519	not found	not found
Sham+formulation buffer	C0809035	not found	not found
	C0903123	not found	not found
No operation + zampilimab 100 mg/kg	C0812507	not found	not found
	C0902195	not found	not found
2.38 Table	Urine analysis (WBC)
Urine samples were collected before UUO and at termination, levels of white blood cell (WBC) were measured
Group	Monkey ID	WBC（cell/ul） (microscope)
		Before surgery	Before termination
UUO+formulation buffer	C0803553	not found	not found
	C0910081	not found	not found
	C0704039	not found	not found
	C0812509	not found	not found
	C0801821	not found	not found
	C0806567	not found	not found
UUO+zampilimab 10 mg/kg	C0805575	not found	not found
	C0808537	not found	not found
	C0810515	not found	not found
	C0804557	not found	not found
	C0804531	not found	not found
	C0902313	not found	not found
UUO+zampilimab50 mg/kg	C0807539	not found	not found
	C0901373	not found	not found
	C0810517	not found	not found
	C0810519	not found	not found
Sham+formulation buffer	C0809035	not found	not found
	C0903123	not found	not found
No operation + zampilimab 100 mg/kg	C0812507	not found	not found
	C0902195	not found	not found

## Sheet: Bone Marrow
2.39 Table	Summary results for bone marrow evaluation
Percentage is various types of cells to 200 nucleated cells. M:E ratio is myeloid to erythroid ratio
Group	1	2	3	4	5
Treatment	UUO+	UUO+	UUO+	Sham+	No operation+
	formulation buffer	zampilimab 10 mg/kg	zampilimab 50 mg/kg	formulation buffer	zampilimab 100 mg/kg
Number of animals	6	6	4	2	2
Myeloid Series
Myeloblasts	0±0	0±0	0±0	0±0	0±0
Promyelocytes	0.58±0.38	0.17±0.26	0.13±0.25	0±0	0.50±0.71
Myelocytes	0.67±0.41	0.83±0.88	1.13±0.63	1.25±0.35	1.00±0.71
Neutrophilic Metamyelocytes	1.83±0.93	3.50±1.70	3.25±1.26	3.50±2.12	1.75±1.77
Band Neutrophils	11.25±2.58	15.50±4.73	13.50±3.08	12.00±1.41	13.50±4.24
Segmented Neutrophils	30.42±4.42	27.00±8.07	23.88±2.17	23.25±0.35	22.75±5.30
Eosinophilic Granulocytes	2.25±1.13	0.25±0.42	0.38±0.48	0±0	0±0
Basophilic Granulocytes	0.25±0.42	0±0	0±0	0±0	0±0
Myeloid Aggregate	47.25±5.25	47.25±9.44	42.25±4.19	40.00±1.41	39.50±0.71
Erythroid Series
Proerythroblasts	0±0	0±0	0±0	0±0	0±0
Basophilic Normoblasts	5.83±1.17	2.67±1.99	2.50±2.48	6.75±2.47	6.50±2.83
Polychromatophilic Normoblasts	11.83±3.08	11.17±3.37	14.00±4.67	9.25±0.35	13.25±1.06
Orthochromatic Normoblasts	17.50±6.86	20.42±6.57	24.75±2.60	23.25±2.47	18.50±1.41
Erythroid Aggregate	35.17±5.74	34.25±7.41	41.25±4.44	39.25±0.35	38.25±2.47
M:E ratio	1.40±0.43	1.49±0.66	1.04±0.22	1.02±0.05	1.03±0.05
Lymphocytic Series
Lymphoblasts	0±0	0±0	0.38±0.75	0±0	0±0
Lymphocytes	17.50±4.95	18.33±4.64	16.13±1.44	20.75±1.06	22.00±2.83
Lymphocytic Aggregate	17.50±4.95	18.33±4.64	16.50±2.12	20.75±1.06	22.00±2.83
Other Cells
Plasmacytes	0.08±0.20	0.08±0.20	0±0	0±0	0.25±0.35
Monocytes	0±0	0±0	0±0	0±0	0±0
Mast cells	0±0	0±0	0±0	0±0	0±0
Splinter cells	0±0	0.08±0.20	0±0	0±0	0±0
2.40 Table	Results of bone marrow evaluation from individual animal in group 1
Bone marrow samples were collected at termination, bone marrow smear was prepared, stained with Giemsa-Wright, and examined for pathology. M:E ratio is myeloid to erythroid ratio
Group	1
Treatment	UUO+formulation buffer
Animal number	C0704039	C0812509	C0801821	C0806567	C0803553	C0910081
Myeloid Series
Myeloblasts	0	0	0	0	0	0
Promyelocytes	1	0.5	1	0.5	0.5	0
Myelocytes	1	1	0.5	1	0.5	0
Neutrophilic Metamyelocytes	3	1	1.5	1.5	3	1
Band Neutrophils	11	13.5	9	7.5	14	12.5
Segmented Neutrophils	36.5	27	34.5	27	26	31.5
Eosinophilic Granulocytes	3	2.5	3	2.5	0	2.5
Basophilic Granulocytes	0	0	0	0	0.5	1
Myeloid Aggregate	55.5	45.5	49.5	40	44.5	48.5
Erythroid Series
Proerythroblasts	0	0	0	0	0	0
Basophilic Normoblasts	6	7	7	6	5	4
Polychromatophilic Normoblasts	12.5	12	16	10	13.5	7
Orthochromatic Normoblasts	6	20	14	17.5	22	25.5
Erythroid Aggregate	24.5	39	37	33.5	40.5	36.5
M:E ratio	2.27 :1	1.17 :1	1.34 :1	1.19:1	1.10 :1	1.33 :1
Lymphocytic Series
Lymphoblasts	0	0	0	0	0	0
Lymphocytes	20	15.5	13.5	26.5	15	14.5
Lymphocytic Aggregate	20	15.5	13.5	26.5	15	14.5
Other Cells
Plasmacytes	0	0	0	0	0	0.5
Monocytes	0	0	0	0	0	0
Mast cells	0	0	0	0	0	0
Splinter cells	0	0	0	0	0	0
2.41 Table	Results of bone marrow evaluation from individual animal in group 2
Bone marrow samples were collected at termination, bone marrow smear was prepared, stained with Giemsa-Wright, and examined for pathology. M:E ratio is myeloid to erythroid ratio
Group	2
Treatment	UUO+zampilimab 10 mg/kg
Animal number	C0805575	C0808537	C0810515	C0804557	C0804531	C0902313
Myeloid Series
Myeloblasts	0	0	0	0	0	0
Promyelocytes	0.5	0	0.5	0	0	0
Myelocytes	0	0.5	1	2.5	0.5	0.5
Neutrophilic Metamyelocytes	4.5	2.5	5	5.5	2	1.5
Band Neutrophils	20	18.5	18	17.5	9	10
Segmented Neutrophils	19.5	33.5	36.5	17	32	23.5
Eosinophilic Granulocytes	0.5	1	0	0	0	0
Basophilic Granulocytes	0	0	0	0	0	0
Myeloid Aggregate	45	56	61	42.5	43.5	35.5
Erythroid Series
Proerythroblasts	0	0	0	0	0	0
Basophilic Normoblasts	5	5	3	1	0.5	1.5
Polychromatophilic Normoblasts	15	11	8.5	7.5	9.5	15.5
Orthochromatic Normoblasts	22	12.5	12	24	27.5	24.5
Erythroid Aggregate	42	28.5	23.5	32.5	37.5	41.5
M:E ratio	1.07:1	1.96:1	2.60:1	1.31:1	1.16:1	0.86:1
Lymphocytic Series
Lymphoblasts	0	0	0	0	0	0
Lymphocytes	13	15.5	15	24.5	19	23
Lymphocytic Aggregate	13	15.5	15	24.5	19	23
Other Cells
Plasmacytes	0	0	0	0.5	0	0
Monocytes	0	0	0	0	0	0
Mast cells	0	0	0	0	0	0
Splinter cells	0	0	0.5	0	0	0
2.42 Table	Results of bone marrow evaluation from individual animal in group 3
Bone marrow samples were collected at termination, bone marrow smear was prepared, stained with Giemsa-Wright, and examined for pathology. M:E ratio is myeloid to erythroid ratio
Group	3
Treatment	UUO+zampilimab 50 mg/kg
Animal number	C0807539	C0901373	C0810517	C0810519
Myeloid Series
Myeloblasts	0	0	0	0
Promyelocytes	0	0	0	0.5
Myelocytes	1	1	2	0.5
Neutrophilic Metamyelocytes	3	5	3	2
Band Neutrophils	12.5	11	12.5	18
Segmented Neutrophils	22	23.5	23	27
Eosinophilic Granulocytes	1	0	0	0.5
Basophilic Granulocytes	0	0	0	0
Myeloid Aggregate	39.5	40.5	40.5	48.5
Erythroid Series
Proerythroblasts	0	0	0	0
Basophilic Normoblasts	1	6	0.5	2.5
Polychromatophilic Normoblasts	16.5	8.5	19	12
Orthochromatic Normoblasts	27	25.5	25.5	21
Erythroid Aggregate	44.5	40	45	35.5
M:E ratio	0.89:1	1.01:1	0.90:1	1.37:1
Lymphocytic Series
Lymphoblasts	0	1.5	0	0
Lymphocytes	16	18	14.5	16
Lymphocytic Aggregate	16	19.5	14.5	16
Other Cells
Plasmacytes	0	0	0	0
Monocytes	0	0	0	0
Mast cells	0	0	0	0
Splinter cells	0	0	0	0
2.43 Table	Results of bone marrow evaluation from individual animal in group 4
Bone marrow samples were collected at termination, bone marrow smear was prepared, stained with Giemsa-Wright, and examined for pathology. M:E ratio is myeloid to erythroid ratio
Group	4
Treatment	Sham+formulation buffer
Animal number	C0809035	C0903123
Myeloid Series
Myeloblasts	0	0
Promyelocytes	0	0
Myelocytes	1.5	1
Neutrophilic Metamyelocytes	5	2
Band Neutrophils	11	13
Segmented Neutrophils	23.5	23
Eosinophilic Granulocytes	0	0
Basophilic Granulocytes	0	0
Myeloid Aggregate	41	39
Erythroid Series
Proerythroblasts	0	0
Basophilic Normoblasts	5	8.5
Polychromatophilic Normoblasts	9	9.5
Orthochromatic Normoblasts	25	21.5
Erythroid Aggregate	39	39.5
M:E ratio	1.05:1	0.99:1
Lymphocytic Series
Lymphoblasts	0	0
Lymphocytes	20	21.5
Lymphocytic Aggregate	20	21.5
Other Cells
Plasmacytes	0	0
Monocytes	0	0
Mast cells	0	0
Splinter cells	0	0
2.44 Table	Results of bone marrow evaluation from individual animal in group 5
Bone marrow samples were collected at termination, bone marrow smear was prepared, stained with Giemsa-Wright, and examined for pathology. M:E ratio is myeloid to erythroid ratio
Group	5
Treatment	No operation+zampilimab 100 mg/kg
Animal number	C0812507	C0902195
Myeloid Series
Myeloblasts	0	0
Promyelocytes	1	0
Myelocytes	0.5	1.5
Neutrophilic Metamyelocytes	0.5	3
Band Neutrophils	10.5	16.5
Segmented Neutrophils	26.5	19
Eosinophilic Granulocytes	0	0
Basophilic Granulocytes	0	0
Myeloid Aggregate	39	40
Erythroid Series
Proerythroblasts	0	0
Basophilic Normoblasts	4.5	8.5
Polychromatophilic Normoblasts	12.5	14
Orthochromatic Normoblasts	19.5	17.5
Erythroid Aggregate	36.5	40
M:E ratio	1.07:1	1.00:1
Lymphocytic Series
Lymphoblasts	0	0
Lymphocytes	24	20
Lymphocytic Aggregate	24	20
Other Cells
Plasmacytes	0.5	0
Monocytes	0	0
Mast cells	0	0
Splinter cells	0	0

## Sheet: Blood smear
2.45 Table	Blood smear examination (intervention study, individual results)
Blood samples were collected at termination, blood smear was prepared, stained with Giemsa-Wright, and examined for pathology. NAD: no abnormality detected
Group	Treatment	Animal No	Platelets	Red blood cells	White blood cells
1	UUO+formulation buffer	C0704039	NAD	NAD	NAD
		C0812509	NAD	NAD	NAD
		C0801821	NAD	NAD	NAD
		C0806567	NAD	NAD	NAD
		C0803553	NAD	NAD	NAD
		C0910081	NAD	NAD	NAD
2	UUO+zampilimab 10 mg/kg	C0805575	NAD	NAD	NAD
		C0808537	NAD	NAD	NAD
		C0810515	NAD	NAD	NAD
		C0804557	NAD	NAD	NAD
		C0804531	NAD	NAD	NAD
		C0902313	NAD	NAD	NAD
3	UUO+zampilimab 50 mg/kg	C0807539	NAD	NAD	NAD
		C0901373	NAD	NAD	NAD
		C0810517	NAD	NAD	NAD
		C0810519	NAD	NAD	NAD
4	Sham+formulation buffer	C0809035	NAD	NAD	NAD
		C0903123	NAD	NAD	NAD
5	No operation+zampilimab 100 mg/kg	C0812507	NAD	NAD	NAD
		C0902195	NAD	NAD	NAD
